# Supplementary material for: C2H2 Zinc-Finger Transcription Factors Coordinate Hormone–Stress Crosstalk to Shape Expression Bias of the Flavonoid Pathway in Safflower (Carthamus tinctorius L.)
Source: Curr Issues Mol Biol. 2025 Dec 8;47(12):1023. doi: 10.3390/cimb47121023 (PMC12731760; doi:10.3390/cimb47121023)
Supplement: Supplementary file 1 [file cimb-47-01023-s001.zip]

Archive with 4 entries (4 files):
- Supplementary Figure S1 Conserved motif 1-15.pdf
- Supplementary Figure S2 Dissociation curve analysis for qPCR primer specificity validation.pdf
- Supplementary Table S1 Primer sequences.xlsx
- Supplementary Table S2 C2H2 Analysis of physicochemical properties.xlsx
