# Supplementary material for: C2H2 Zinc-Finger Transcription Factors Coordinate Hormone–Stress Crosstalk to Shape Expression Bias of the Flavonoid Pathway in Safflower (Carthamus tinctorius L.)
Source: Curr Issues Mol Biol. 2025 Dec 8;47(12):1023. doi: 10.3390/cimb47121023 (PMC12731760; doi:10.3390/cimb47121023)
Supplement: Supplementary file 1 [file cimb-47-01023-s001.zip › Supplementary Table S1 Primer sequences.xlsx]

## Sheet: Sheet1
Gene ID	Primer Forward	Primer Reverse
qRT-Ct60srRNA	CATCCATTATCCAACAATC	AAGAGTAATCAGTCTCCA
qRT-CtC2H2-02	TATTTGCGGGCAGGAGTTTG	CGCCGTCCGAATTGTTTTTC
qRT-CtC2H2-06	ACGCTGTCCCTTCAAATTGG	TCGAACACTCGTGAACCTTG
qRT-CtC2H2-10	TGCAACCGTCAGTTTTCGTC	TCGAACACTTGTGGGCTTTG
qRT-CtC2H2-15	AATTTTCCGTCGGCATCAGC	AACTCCTTTGCCGCCAAAAC
qRT-CtC2H2-22	ACCTGAATTTGCCGGCTTTC	AAACGCGGTTTCTTGATCGG
qRT-CtC2H2-23	CGGTTGAAGCTCTGAATTCTCC	CGGCCTTTTGGTTCTTTTGC
qRT-CtC2H2-24	CTGCAATAAGGGCTTTGGTTCC	TTGGGGGTTGTTGTTGTTGC
qRT-CtC2H2-35	CCAAAACGCGCACAAAATCG	CGATGTGGGTTGGTTGTTGTAC
qRT-CtC2H2-21	ACCGCCACAGTTTGACTTTG	AACAACCGCGGTTTCTTCTC
qRT-CtC2H2-29	ACCAGAACGCACACAAAAGG	TTGCAATCTGGGCAGCATAC
qRT-CtC2H2-45	ACAAGCCTTCGCACAAGATG	ACATTCATGTGACCACCTAGGG
qRT-CtC2H2-47	TTTCCGCCTTCACTCCTTTC	ACTTGGACCATGACAACACG
qRT-CtANS	ATGATGGATCCAAAGGGAAT	TCATATACGATATTGGTCGA
qRT-CtCHS	ATGACGAACGCTTCTTCAGC	TGGTGCAGACGTTTTCTTCG
qRT-CtFLS	TGAAACAAGTGGTCCACCCAC	ACCATAGCCAAGCCTGCAAA
qRT-CtDFR	CGCAAACCCTTTCTTCACTC	ACTCCGTCGTCGTTTTGAAG
qRT-CtF3’H	TTGATCGCTGGTAGATTGCC	AGCATCGTTCATCGTGCTTC
qRT-CtF3H	GTCAAGTTGCATTCCCTTCTCG	TTTTGCGGCTGAGATGTGAG
qRT-CtCHI	ATGATGGATCCAAAGGGAAT	TCATATACGATATTGGTCGA
