# Supplementary material for: C2H2 Zinc-Finger Transcription Factors Coordinate Hormone–Stress Crosstalk to Shape Expression Bias of the Flavonoid Pathway in Safflower (Carthamus tinctorius L.)
Source: Curr Issues Mol Biol. 2025 Dec 8;47(12):1023. doi: 10.3390/cimb47121023 (PMC12731760; doi:10.3390/cimb47121023)
Supplement: Supplementary file 1 [file cimb-47-01023-s001.zip › Supplementary Table S2 C2H2 Analysis of physicochemical properties.xlsx]

## Sheet: Sheet1
Analysis of physicochemical properties of the CtC2H2 gene family
Gene ID	Gene name	Protein length	PI	MW (Da)	Instability Index	Aliphatic Index	GRAVY	Subcellular localization	Description
CCG009038.1	CtC2H2-01	160	9.03	17550.8	51	70.81	-0.562	Nuclear	putative transcription factor C2H2 family
CCG023149.1	CtC2H2-02	148	9.5	16507.2	54.13	75.14	-0.456	Nuclear	putative transcription factor C2H2 family
CCG016364.1	CtC2H2-03	339	6.27	37205.5	68.09	55.25	-0.726	Nuclear	putative transcription factor C2H2 family
CCG016630.1	CtC2H2-04	296	6.2	32576.8	65.4	75.14	-0.418	Nuclear	Zinc finger, C2H2
CCG012553.1	CtC2H2-05	206	9.05	22941.7	55.81	60.1	-0.772	Nuclear	putative transcription factor C2H2 family
CCG022104.1	CtC2H2-06	318	7.7	34662.4	54.33	51.57	-0.786	Nuclear	putative transcription factor C2H2 family
CCG017565.1	CtC2H2-07	373	8.76	40370.4	63.67	52.9	-0.905	Nuclear	putative transcription factor C2H2 family
CCG027185.1	CtC2H2-08	343	8.62	37172.1	62.98	60.35	-0.694	Nuclear	zinc finger protein ZAT5
CCG006643.1	CtC2H2-09	177	8.88	19350	50.12	71.64	-0.396	Nuclear	zinc finger protein ZAT11-like
CCG025053.1	CtC2H2-10	174	9.08	19448.2	41.68	67.3	-0.461	Nuclear	putative transcription factor C2H2 family
CCG027440.1	CtC2H2-11	278	9.35	31212	75.07	58.17	-0.838	Nuclear	zinc finger protein ZAT9-like
CCG006364.1	CtC2H2-12	470	8.22	52126.2	52.01	58.89	-0.842	Nuclear	putative transcription factor C2H2 family
CCG025068.1	CtC2H2-13	477	8.92	53328.8	50.62	60.69	-0.839	Nuclear	putative transcription factor C2H2 family
CCG013298.1	CtC2H2-14	161	9.45	18403.3	71.77	78.82	-0.644	Nuclear	putative transcription factor C2H2 family
CCG013299.1	CtC2H2-15	156	9.3	17635.3	66.81	70.06	-0.715	Nuclear	putative transcription factor C2H2 family
CCG002968.1	CtC2H2-16	509	7.56	55455.1	55.36	56.72	-0.771	Nuclear	putative transcription factor C2H2 family
CCG006314.1	CtC2H2-17	180	9.33	20352.8	38.82	56.44	-0.934	Nuclear	putative transcription factor C2H2 family
CCG010525.1	CtC2H2-18	397	8.67	44442.1	40.09	63.85	-0.766	Nuclear	Zinc finger, C2H2
CCG028035.1	CtC2H2-19	515	7.26	57416.1	37.28	49.81	-1.074	Nuclear	zinc finger protein ZAT9-like
CCG027471.1	CtC2H2-20	332	7.69	36951.4	54.58	61.14	-0.756	Nuclear	putative transcription factor C2H2 family
CCG000200.1	CtC2H2-21	207	6.55	22603.3	56.7	62.8	-0.628	Nuclear	putative transcription factor C2H2 family
CCG015853.1	CtC2H2-22	212	8.75	23331.1	65.68	59.01	-0.808	Nuclear	putative transcription factor C2H2 family
CCG003916.2	CtC2H2-23	219	10.91	24155.5	79.18	56.76	-0.794	Nuclear	putative transcription factor C2H2 family
CCG010232.1	CtC2H2-24	220	8.86	24009.5	80.31	49.32	-0.935	Nuclear	putative transcription factor C2H2 family
CCG028626.1	CtC2H2-25	527	5.97	57600.7	49.77	57.65	-0.802	Nuclear	putative transcription factor C2H2 family
CCG021739.1	CtC2H2-26	134	8.93	15568.6	85.9	61.87	-0.946	Nuclear	putative transcription factor C2H2 family
CCG002632.1	CtC2H2-27	166	9.69	18690.8	57.09	62.83	-0.866	Nuclear	Zinc finger, C2H2
CCG025577.1	CtC2H2-28	154	9.14	17532.5	59.84	52.66	-1.025	Nuclear	putative transcription factor C2H2 family
CCG008179.1	CtC2H2-29	252	5.77	27799.8	47.86	66.98	-0.528	Nuclear	putative transcription factor C2H2 family
CCG020632.1	CtC2H2-30	232	5.9	25141.2	60.6	55.17	-0.554	Nuclear	zinc finger protein 4-like
CCG014209.1	CtC2H2-31	306	5.56	33718.1	60.16	55.49	-0.796	Nuclear	putative transcription factor C2H2 family
CCG013441.1	CtC2H2-32	312	5.89	34273.7	57.12	62.56	-0.771	Nuclear	putative transcription factor C2H2 family
CCG019835.1	CtC2H2-33	312	5.89	34273.7	57.12	62.56	-0.771	Nuclear	putative transcription factor C2H2 family
CCG000989.1	CtC2H2-34	170	6.88	19396.6	52.13	58.59	-0.806	Nuclear	putative transcription factor C2H2 family
CCG008445.1	CtC2H2-35	148	9.47	16346.1	58.79	58.78	-0.791	Nuclear	putative transcription factor C2H2 family
CCG000644.1	CtC2H2-36	194	9.71	21204.5	58.72	57.42	-0.639	Nuclear	putative transcription factor C2H2 family
CCG014208.1	CtC2H2-37	391	4.87	42394.3	41.4	56.6	-0.848	Nuclear	putative transcription factor C2H2 family
CCG004737.1	CtC2H2-38	253	9.08	27459.7	57.97	62.89	-0.583	Nuclear	putative transcription factor C2H2 family
CCG005362.1	CtC2H2-39	145	5.94	15722.4	59.9	53.93	-0.853	Nuclear	transcriptional regulator TAC1-like
CCG030597.1	CtC2H2-40	174	5.83	18868.6	66.52	47.64	-0.928	Nuclear	putative transcription factor C2H2 family
CCG005302.1	CtC2H2-41	169	8.88	18839.3	41.02	57.1	-0.681	Nuclear	putative transcription factor C2H2 family
CCG021740.1	CtC2H2-42	186	6.07	21862.5	45.51	54.52	-1.137	Nuclear	putative transcription factor C2H2 family
CCG005810.1	CtC2H2-43	226	6.94	25084	60.11	49.25	-0.706	Nuclear	putative transcription factor C2H2 family
CCG005886.1	CtC2H2-44	191	5.29	21506.1	64.58	64.76	-0.58	Nuclear	putative transcription factor C2H2 family
CCG022640.1	CtC2H2-45	183	6.51	20143.6	45.11	71.42	-0.489	Nuclear	putative transcription factor C2H2 family
CCG017721.1	CtC2H2-46	185	7.75	20492.7	52.13	62.27	-0.572	Nuclear	putative transcription factor C2H2 family
CCG030603.1	CtC2H2-47	335	5.82	37547.7	57.52	63.7	-0.82	Nuclear	putative transcription factor C2H2 family
CCG007240.1	CtC2H2-48	218	7.04	24027.5	61.66	66.65	-0.656	Nuclear	putative transcription factor C2H2 family
CCG024912.1	CtC2H2-49	314	7.16	34440.6	63.79	78.28	-0.305	Nuclear	probable transcriptional regulator RABBIT EARS
CCG013103.1	CtC2H2-50	207	8.93	22777.3	43.48	55.17	-0.775	Nuclear	putative transcription factor C2H2 family
CCG013104.1	CtC2H2-51	173	5.84	19262.2	55.44	63.82	-0.782	Nuclear	putative transcription factor C2H2 family
CCG010791.1	CtC2H2-52	408	9.01	45037.6	42.14	55.42	-0.873	Nuclear	putative transcription factor C2H2 family
CCG008150.1	CtC2H2-53	356	6.91	38740.7	31.1	66.54	-0.467	Nuclear	putative transcription factor C2H2 family
CCG008992.1	CtC2H2-54	270	9.14	30372.5	37.97	62.11	-0.604	Nuclear	putative transcription factor C2H2 family
CCG015562.1	CtC2H2-55	486	6.16	54276.8	47.41	66.19	-0.731	Nuclear	protein SENSITIVE TO PROTON RHIZOTOXICITY 1
CCG006935.1	CtC2H2-56	365	5.23	40981.8	49.46	63.84	-0.679	Nuclear	putative transcription factor C2H2 family
CCG020664.1	CtC2H2-57	284	8.93	30947.2	39.64	79.93	-0.406	Nuclear	zinc finger protein
CCG002157.1	CtC2H2-58	1191	8.83	132765	51.01	66.47	-0.66	Nuclear	putative [histone H3]-dimethyl-L-lysine(36) demethylase
CCG003166.1	CtC2H2-59	1180	8.16	131434	52.73	68.97	-0.699	Nuclear	putative [histone H3]-dimethyl-L-lysine(36) demethylase
CCG005935.2	CtC2H2-60	916	4.84	102470	48.6	57.71	-0.85	Nuclear	putative transcription factor C2H2 family
CCG024198.1	CtC2H2-61	528	8.45	55460.5	51.95	64.38	-0.473	Nuclear	putative transcription factor C2H2 family
CCG031766.1	CtC2H2-62	663	6.36	73533.3	50.39	73.85	-0.706	Nuclear	Zinc finger, C2H2
